# Supplementary material for: Shotgun Lipidomics for Differential Diagnosis of HPV-Associated Cervix Transformation
Source: Metabolites. 2022 May 31;12(6):503. doi: 10.3390/metabo12060503 (PMC9229224; doi:10.3390/metabo12060503)
Supplement: Supplementary file 1 [file metabolites-12-00503-s001.zip]

Archive with 3 entries (3 files):
- Supplementary1.pdf
- Supplementary2.xlsx
- Supplementary3_new.xlsx
